# Supplementary material for: Protein disulfide isomerase cleaves allosteric disulfides in histidine-rich glycoprotein to regulate thrombosis
Source: Nat Commun. 2024 Apr 11;15:3129. doi: 10.1038/s41467-024-47493-0 (PMC11009332; doi:10.1038/s41467-024-47493-0)
Supplement: Supplementary file 10 — Source Data [file 41467_2024_47493_MOESM10_ESM.xlsx]

## Sheet: Fig. 1a
Fig. 1a

## Sheet: Fig. 1b
Fig. 1b

## Sheet: Fig. 1d
Fig. 1d: Percentage of reduced cysteine
Disulfide pair	Nil						2x PDI						10x PDI
C6-C486	1.1362	1.13304	7.52539	11.1003			0.835778	1.31363	19.4833	11.6835			3.3325	3.23488	15.064	8.62244
C60-C71	0.666954	2.71384	0.681771				1.9981	0.536957	2.81301				6.01247	5.8388	11.2572
C87-C108	0.216852	0.147792					0.288384	0.33112					0.057504	1.05634
C185-C399	8.33674	2.54277	4.19022	0.364968	1.48176		12.6228	10.2087	11.5426	2.11335	5.34287		22.4948	18.5354	21.4131	10.2041	18.5492
C200-C223	1.67704	1.83549	1.25504	1.62596	1.07499	0.911836	2.56923	3.97309	3.63346	3.73329	1.72427	0.400241	4.01641	7.40883	5.69928	6.33213	3.12798	0.562073
C306-C309	6.57146	6.61279	18.0911	17.1089			46.13	46.0042	55.7658	56.0274			98.4242	88.296	92.02
C390-C434	4.42909	3.95595					24.9271	34.938					83.9204	77.6482
C409-C410	0	0.788872					60.725	52.6133					97.9985	88.2694
	Nil		2x PDI		10x PDI
	Mean	SEM	Mean	SEM	Mean	SEM
C6-C486	5.22372	2.47105	8.32905	4.48176	7.56346	2.79907
C60-C71	1.35419	0.67984	1.78269	0.66581	7.70282	1.77789
C87-C108	0.182322	0.03453	0.309752	0.021368	0.55692	0.499416
C185-C399	3.38329	1.38961	8.36607	1.99802	18.2393	2.15558
C200-C223	1.39673	0.150814	2.67226	0.571934	4.52445	1.0145
C306-C309	12.0961	3.18403	50.9818	2.83815	92.9134	2.95769
C390-C434	4.19252	0.236569	29.9325	5.00545	80.7843	3.13612
C409-C410	0.394436	0.394436	56.6691	4.05586	93.1339	4.86458

## Sheet: Fig. 1e
Fig. 1e: the relative abundance of disulfide bonds
	Disulfide pair
	C6-C486	1
	C60-C71	n.d.
	C87-C108	n.d.
	C185-C399	0.743454
	C200-C223	8.76652
	C306-C309	8.5518
	C390-C434	0.651519
	C409-C410	3.43438

## Sheet: Fig. 2b
Fig. 2b: the adhesion frequency between HRG and heparin
	Contact time (s)	Without Zn2+				With Zn2+				PDI-AAAA				PDI-CCCC
	0.1	0	0.066667	0.061224	0.02	0.1	0.020408	0.08	0.28	0.036364	0.142857	0.166667	0.14	0.153846	0.28	0.42	0.08
	0.2	0.04	0.06	0.08	0.020408	0.145833	0.022727	0.06	0.32	0.108696	0.183673	0.28	0.133333	0.264706	0.4	0.46	0.38
	0.5	0.020833	0.145833	0.083333	0.086957	0.170213	0.26	0.069767	0.104167	0.2	0.36	0.24	0.205128	0.241379	0.58	0.72	0.367347
	1	0	0.14	0.06	0.12	0.1	0.113636	0.48	0.244898	0.309524	0.54	0.42	0.266667	0.6	0.7	0.82	0.361702
	2	0.021277	0.125	0.083333	0.24	0.212766	0.12	0.16	0.38	0.404255	0.632653	0.489796	0.25641	0.666667	0.8	0.88	0.4
	5	0.083333	0.138095	0.14	0.21	0.212766	0.268293	0.234043	0.340909	0.348837	0.324324	0.54	0.233333	0.86	0.8	0.971429	0.543478
		Without Zn2+		With Zn2+		PDI-AAAA		PDI-CCCC
	Contact time (s)	Mean	SEM	Mean	SEM	Mean	SEM	Mean	SEM
	0.1	0.0369727	0.0161373	0.120102	0.0559155	0.121472	0.0289922	0.233461	0.0746389
	0.2	0.050102	0.0128311	0.13714	0.066178	0.176426	0.0378863	0.376177	0.0408597
	0.5	0.084239	0.0255316	0.151037	0.0418751	0.251282	0.0373128	0.477181	0.106926
	1	0.08	0.0316228	0.234633	0.0880704	0.384048	0.0612003	0.620425	0.0972613
	2	0.117403	0.0460875	0.218192	0.0571834	0.445779	0.0787635	0.686667	0.105198
	5	0.142857	0.0259521	0.264003	0.028071	0.361623	0.0644408	0.793727	0.0906615

## Sheet: Fig. 2c
Fig. 2c: the adhesion frequency between HRG and FXIIa
	Contact time (s)	Without Zn2+				With Zn2+				PDI-AAAA				PDI-CCCC
	0.1	0.015625	0.104167	0.06	0	0.043478	0.18	0	0.027027	0.08	0.104167	0.2	0.148936	0.333333	0.163265	0.34	0.28
	0.2	0	0.12	0.040816	0.078947	0.022222	0.208333	0.173913	0.085106	0.195652	0.183673	0.14		0.46	0.204082	0.26	0.212766
	0.5	0.163265	0.191667	0.1	0.044444	0.166667	0.291667	0.090909	0.22	0.285714	0.306122	0.26		0.6	0.354167	0.5	0.58
	1	0.08	0.166667	0.145833	0.041667	0.333333	0.108696	0.24	0.229167	0.375	0.378378	0.346939		0.790698	0.38	0.76	0.72
	2	0.139535	0.183673	0.2	0.133333	0.291667	0.270833	0.395833	0.24	0.47619	0.26	0.4		0.659574	0.391304	0.9	0.673469
	5	0.090909	0.145833	0.18	0.282609	0.306122	0.319149	0.369565	0.2	0.431818	0.42	0.4		0.836735	0.673469	0.918367	0.75
		Without Zn2+		With Zn2+		PDI-AAAA		PDI-CCCC
	Contact time (s)	Mean	SEM	Mean	SEM	Mean	SEM	Mean	SEM
	0.1	0.044948	0.0234763	0.0626262	0.0401379	0.133276	0.0264307	0.279149	0.0408948
	0.2	0.0599408	0.0257018	0.122394	0.0422932	0.173108	0.0169115	0.284212	0.05987
	0.5	0.124844	0.032943	0.192311	0.0424051	0.283945	0.0133436	0.508542	0.0558088
	1	0.108542	0.0289483	0.227799	0.0460739	0.366772	0.0099645	0.662675	0.0953298
	2	0.164135	0.0163859	0.299583	0.0337928	0.37873	0.0633083	0.656087	0.10405
	5	0.174838	0.0403388	0.298709	0.0356333	0.417273	0.00928574	0.794643	0.0530373

## Sheet: Fig. 2d
Fig. 2d: the cellular affinity (eKa) of HRG for heparin
	Without Zn2+	With Zn2+	PDI-AAAA	PDI-CCCC
	0.01932	0.1924	0.4817	1.995
	0.1484	0.2111	0.69	1.54
	0.09634	0.304	0.7046	2.349
	0.1646	0.3262	0.2833	1.579
Mean	0.1072	0.2584	0.5399	1.866
SEM	0.0327	0.03325	0.09954	0.1912

## Sheet: Fig. 2e
Fig. 2e: the cellular affinity (eKa) of HRG for FXIIa
	Without Zn2+	With Zn2+	PDI-AAAA	PDI-CCCC
	0.1232	0.3907	0.5989	1.412
	0.1872	0.2818	0.4403	1.8231
	0.2116	0.5072	0.4944	2.65
	0.2319	0.2628	0.4403	1.336
Mean	0.1885	0.3606	0.4935	1.805
SEM	0.0236	0.0564	0.03738	0.3012

## Sheet: Fig. 3a
Fig. 3a: relative HRG binding on heparin-coated surface
		With Zn2+			Without Zn2+
	0	1.01932	0.975161	1.00552	0.091996	0.162833	0.135235
PDI-AAAA (μM)	0.1	0.940202	1.33395	0.896044	0.045998	0.032199	0.043238
	0.3	0.75437	0.793008	0.809568	0.092916	0.017479	-0.01104
	1	0.820607	0.816007	0.76081	-0.03956	-0.03956	0.034959
	3	0.965961	0.856486	0.822447	-0.03588	-0.02024	0.023919
	10	1.11959	1.0184	0.99724	-0.05796	0.030359	-0.092
PDI-CCCC (μM)	0.1	1.17295	1.20147	1.17203	0.027599	-0.0414	0.076357
	0.3	1.42134	1.29531	1.20423	-0.00368	0.068997	0.029439
	1	2.32383	2.04876	1.80957	0.038638	0.072677	0.045998
	3	3.4655	3.18399	2.85557	0.079117	0.065317	0.014719
	10	3.88868	3.64581	3.51426	0.031279	0.052438	-0.00276
		With Zn2+		Without Zn2+
		Mean	SEM	Mean	SEM
	0	1	0.0130427	0.130021	0.0206144
PDI-AAAA (μM)	0.1	1.05673	0.139193	0.0404783	0.00421564
	0.3	0.785649	0.0163536	0.0331183	0.0310116
	1	0.799141	0.0192116	-0.0147203	0.0248397
	3	0.881631	0.0432947	-0.0107337	0.0179049
	10	1.04508	0.0377559	-0.039867	0.0364621
PDI-CCCC (μM)	0.1	1.18215	0.00966332	0.020852	0.0341605
	0.3	1.30696	0.0629448	0.0315853	0.0210075
	1	2.06072	0.148574	0.0524377	0.0103403
	3	3.16835	0.176247	0.053051	0.0195756
	10	3.68292	0.109668	0.0269857	0.0160782

## Sheet: Fig. 3c
Fig. 3c: relative HRG binding on HUVECs
	Without Zn2+		With Zn2+
	AAAA	CCCC	AAAA	CCCC
	0.712871	0.633663	7.91419	9.41914
	1.08911	0.30363	7.26073	13.6436
	1.50495	0.864686	10.5148	15.4521
	0.917492	0.831683	8.17822	11.9076
	0.369637	0.9967	8.10561	10.7129
	1.40594	1.10231	7.61056	10.3432
Mean	1	0.7888	8.264	11.91
SEM	0.1746	0.1167	0.471	0.9246

[truncated: 52 more sheets: Fig. 3d, Fig. 3e, Fig. 3f, Fig. 3g, Fig. 3h, Fig. 3i, Fig. 3j, Fig. 3k, Fig. 3l, Fig. 4b, Fig. 4c, Fig. 4d, Fig. 4e, Fig. 4g, Fig. 4h, Fig. 5d, Fig. 5e, Fig. 5i, Fig. 5j, Fig. 6a …]
